# Supplementary material for: Alteration of the Nucleotide Excision Repair (NER) Pathway in Soft Tissue Sarcoma
Source: Int J Mol Sci. 2022 Jul 28;23(15):8360. doi: 10.3390/ijms23158360 (PMC9369086; doi:10.3390/ijms23158360)
Supplement: Supplementary file 1 [file ijms-23-08360-s001.zip]

Archive with 1 entries (1 files):
- ijms-1751630-supplementary.pdf
